# Supplementary material for: Development and validation of a PLE scale from academic administrative perspective (PLES-AA) in tertiary education: A pilot study in China
Source: PLoS One. 2022 Aug 5;17(8):e0272214. doi: 10.1371/journal.pone.0272214 (PMC9355211; doi:10.1371/journal.pone.0272214)
Supplement: S1 Data — (XLSX) [file pone.0272214.s002.xlsx]

## Sheet: Sheet1
Participant #	Time spent	Source	Source details	IP Address location	1.1：Field of Higher Education, Implement PLE Platform's information disclosure policy.	1.2：Policy support required for the implementation of PLE platform, including funding sources, technology, infrastructure, etc.	1.3：Implement the organizational roles, responsibilities, resource allocation and other strategies required by the PLE platform.	1.4 Ple platform provides quality assurance for teaching monitoring and evaluation (such as teacher training and academic research; teaching monitoring and evaluation; learning archives, project monitoring)	2.1：The mission statement of PLE platform relies on the foundation and practice of higher education research, which reflects the importance of PLE.	2.2：The goals and objectives of the PLE platform are clear, specific, measurable, achievable, result oriented, and time-limited.	2.3：Ple platform can convey the purpose, objective and purpose of the project to all stakeholders.	2.4：The learning network of PLE platform (forums, blogs, discussion areas, etc.) supports students' academic progress and healthy social development.	3.1：Ple platform courses are consistent with higher education standards and performance goals.	3.2：The quality and reliability of PLE platform courses are monitored.	3.3：PLE platform has the ability to provide certification evaluation and learning file management.	3.4：The PLE platform system can comply with and meet the learning technology interoperability standards required by internal and external learning services.	4.1：PLE platform has the ability to provide courses cumulatively, which can be accessed within the length of students' schooling.	4.2：The PLE platform has the ability to support the accumulation of curriculum related resources, which can be accessed within the length of students' schooling.	4.3：The PLE platform can support both previous platform users and current platform users.	4.4：The PLE platform supports and recommends personalized learning tools.	Your suggestions on ple indicators from the perspective of educational administration management in Colleges and Universities
1	520 seconds	WeChat	N/A	(Zhejiang-Wenzhou)	1	1	1	4	1	1	3	1	1	4	1	2	3	2	2	4	Add evaluation and monitoring functions
2	561 seconds	WeChat	N/A	(Zhejiang-Wenzhou)	1	1	1	1	1	1	1	1	1	1	1	1	1	1	1	1	Any platform is data-driven, including the teaching platform, which needs the support of the underlying data of teachers and students in order to provide valuable information for decision-making. But the reality is that many schools lack a big platform supported by data at the bottom, which can cover most of the business of the school, and it is difficult to have a comprehensive insight into the …
3	332 seconds	WeChat	N/A	(Guangdong-Zhuhai)	4	4	4	4	4	4	4	2	3	2	2	3	2	3	3	2	The perspective of student evaluation should be added
4	261 seconds	WeChat	N/A	(Guangdong-Zhuhai)	4	4	4	2	2	2	2	2	2	2	2	3	3	3	3	2	Improve the regulations on the use of PLE indicators as soon as possible.
5	171 seconds	WeChat	N/A	(Guangdong-Guangzhou)	1	2	1	2	4	2	2	2	1	1	1	2	3	2	3	2	Further improve the platform
6	298 seconds	WeChat	N/A	(Macau-Macau Peninsula)	1	1	1	2	2	3	2	1	1	2	1	2	2	2	2	2	It is hoped that the unified platform, rather than the mixed use of various platforms, will increase the time cost. I feel that the readability of the questionnaire is a little unfriendly and a little laborious
7	503 seconds	WeChat	N/A	(Guangdong-Guangzhou)	1	1	1	4	4	3	3	4	2	4	4	3	4	4	4	4	PLE indicators need to be developed according to the actual situation.
8	183 seconds	WeChat	N/A	(Guangdong-Zhanjiang)	1	2	2	4	1	2	3	1	2	3	1	2	3	2	2	1	nothing
9	81 seconds	WeChat	N/A	(Guangdong-Maoming)	3	3	3	3	3	1	1	1	1	1	1	1	1	1	1	1	so-so
10	135 seconds	WeChat	N/A	(Yunnan-Kunming)	4	3	3	2	1	1	1	1	2	2	1	2	2	2	2	2	Improve its reliability.
11	86 seconds	WeChat	N/A	(Guangdong-Zhuhai)	1	1	1	1	2	2	1	1	2	2	1	1	2	1	1	1	unified planning
12	224 seconds	WeChat	N/A	(Guangdong-Guangzhou)	4	4	4	4	4	4	4	4	4	4	4	4	4	4	4	4	Improve management and improve platform stability
13	178 seconds	WeChat	N/A	(Sichuan-Luzhou)	2	2	2	3	3	2	3	1	2	2	2	2	3	3	2	2	nothing
14	300 seconds	WeChat	N/A	(Guangdong-Zhuhai)	3	3	3	3	3	3	3	3	3	3	3	2	3	3	3	3	Improve technical support, strengthen teacher training, and improve effective teaching
15	38 seconds	WeChat	N/A	(Guangdong-Zhuhai)	1	2	1	3	2	3	3	2	2	1	1	3	1	1	2	1	nothing
16	194 seconds	WeChat	N/A	(Henan-Xuchang)	2	2	3	3	3	3	3	3	3	3	2	1	1	3	2	3	nothing
17	62 seconds	WeChat	N/A	(Guangdong-Zhuhai)	1	1	1	1	1	1	1	1	1	1	1	1	1	1	1	1	Strengthen teaching staffs
18	207 seconds	WeChat	N/A	(Guangdong-Zhuhai)	2	2	4	2	2	2	4	4	4	4	4	4	4	4	1	4	nothing
19	77 seconds	WeChat	N/A	(Guangdong-Zhuhai)	4	4	4	2	4	2	2	2	2	2	2	2	2	2	2	2	nothing
20	249 seconds	WeChat	N/A	(Guangdong-Zhuhai)	1	1	1	1	2	1	1	1	1	1	1	1	2	3	2	1	nothing
21	369 seconds	WeChat	N/A	(Henan-Yueyang)	4	4	4	2	4	4	4	2	2	2	4	3	4	4	2	4	We also need to strengthen the construction of PLE platform to keep up with the needs of autonomous learning.
22	234 seconds	WeChat	N/A	(Guangdong-Foshan)	3	3	3	3	3	3	3	2	3	3	3	3	2	3	2	3	nothing
23	555 seconds	WeChat	N/A	(Jiangxi-Pingxiang)	1	2	2	2	3	2	3	2	2	2	2	4	2	2	2	2	It is necessary to increase ease of use and operability from the perspective of students.
24	129 seconds	WeChat	N/A	(Guangdong-Dongguan)	1	1	2	2	2	2	2	2	2	2	2	2	2	2	2	2	Pay attention to students' integration
25	359 seconds	WeChat	N/A	(Guizhou-Qiandongnan)	1	1	1	1	1	1	1	1	1	1	1	1	1	1	1	1	Continue to improve
26	63 seconds	Mobile Submission	Direct access	(Guangdong-Zhuhai)	2	2	1	3	2	2	2	2	2	2	2	2	2	2	2	2	nothing
27	76 seconds	WeChat	N/A	(Sichuan-Chengdu)	1	2	2	2	2	2	2	2	2	2	2	2	3	2	3	2	nothing
28	78 seconds	WeChat	N/A	(Chongqing-Chongqing)	2	4	4	2	3	3	4	2	1	1	2	1	3	4	2	3	nothing
29	37 seconds	WeChat	N/A	(Sichuan-Luzhou)	1	1	1	1	1	1	1	1	1	1	1	1	1	1	1	1	nothing
30	90 seconds	WeChat	N/A	(Sichuan-Yibin)	2	1	2	2	2	2	2	2	2	2	2	2	2	2	2	2	nothing
31	52 seconds	WeChat	N/A	(Sichuan-Chengdu)	2	2	3	2	2	1	2	2	1	2	1	1	3	2	2	2	nothing
32	36 seconds	WeChat	N/A	(Guangdong-Chaozhou)	1	2	2	2	2	2	1	1	3	1	1	1	4	2	2	2	nothing
33	24 seconds	WeChat	N/A	(Sichuan-Chengdu)	2	2	1	1	2	2	2	2	2	1	3	2	1	1	1	3	nothing
34	51 seconds	WeChat	N/A	(Sichuan-Yibin)	2	2	2	2	2	2	2	2	2	2	2	2	2	2	2	2	nothing
35	42 seconds	WeChat	N/A	(Guangdong-Guangzhou)	1	1	1	1	1	1	1	1	1	1	1	1	1	1	1	1	nothing
36	221 seconds	WeChat	N/A	(Guangdong-Guangzhou)	4	4	4	4	4	4	4	2	3	2	2	3	3	3	3	3	nothing
37	100 seconds	WeChat	N/A	(Fujian-Unknown)	4	4	4	4	4	4	4	4	4	4	4	4	4	4	4	4	Continue to observe and reserve opinions
38	107 seconds	WeChat	N/A	(Guangdong-Guangzhou)	4	4	4	4	4	4	4	4	4	4	4	4	4	4	4	4	nothing
39	94 seconds	WeChat	N/A	(Jiangsu-Changzhou)	2	1	2	2	2	2	2	2	3	2	3	3	3	2	2	2	It is suggested to consider different disciplines.
40	214 seconds	WeChat	N/A	(Hunan-Hengyang)	4	1	1	1	1	1	1	1	1	1	1	2	2	1	2	1	Educational technology support also needs to increase investment
41	386 seconds	WeChat	N/A	(Guangdong-Zhanjiang)	2	3	1	2	2	4	3	3	3	3	3	4	4	2	2	2	2	3	3	3	2	4	We need to strengthen the development and application of personalized learning tools to make the platform better meet students' personalized learning needs.
42	996 seconds	WeChat	N/A	(Guangdong-Guangzhou)	2	2	1	2	2	2	2	2	3	2	2	1	2	1	2	2	2	2	3	3	1	2	The interaction with students is not enough, and students' independent participation is not high
43	472 seconds	WeChat	N/A	(Macau-Unknown)	1	2	2	2	2	2	2	1	2	1	1	2	2	3	2	3	3	3	3	3	3	3	Schools do not pay much attention to personal learning environment. I am used to assist in daily teaching.
44	78 seconds	WeChat	N/A	(Hunan-Shaoyang)	1	3	1	2	2	2	2	2	2	1	1	2	2	1	1	2	2	1	1	1	2	1	good
45	103 seconds	WeChat	N/A	(Zhejiang-Wenzhou)	2	3	2	1	2	2	2	2	2	2	2	2	2	2	2	2	2	2	2	2	3	4	good
46	119 seconds	WeChat	N/A	(Zhejiang-Wenzhou)	2	3	2	2	1	1	2	2	2	2	2	2	2	2	2	2	2	2	2	2	2	2	nothing
47	169 seconds	WeChat	N/A	(Zhejiang-Wenzhou)	2	2	2	1	2	2	2	2	2	2	2	3	3	2	2	2	3	2	3	2	3	3	Now, generally speaking, the degree of freedom is still OK, the support is also large, and the current situation is optimistic
48	108 seconds	WeChat	N/A	(Hebei-Qinhuangdao)	1	2	2	4	1	3	2	2	2	2	2	3	2	2	2	3	2	1	1	2	2	3	Long way to go
49	82 seconds	WeChat	N/A	(Foreign-Nepal)	2	1	2	4	3	2	2	1	3	4	3	4	3	1	1	2	3	3	1	2	3	3	nothing
50	129 seconds	WeChat	N/A	(Guangdong-Guangzhou)	2	3	2	2	2	3	4	4	4	4	4	4	4	4	4	4	4	4	4	4	4	4	unsatisfied
51	235 seconds	WeChat	N/A	(Zhejiang-Jinhua)	1	3	2	1	2	2	3	4	4	4	4	4	4	4	4	4	4	4	4	4	4	4	nothing
52	94 seconds	WeChat	N/A	(Guanxi-Beihai)	2	2	2	2	2	3	2	2	2	2	3	3	3	3	4	4	4	3	3	4	3	2	quiet necessary
53	173 seconds	WeChat	N/A	(Beijing-Beijing)	1	3	2	1	1	1	2	1	2	2	2	2	2	2	2	2	2	3	2	3	3	3	Limited by confidentiality requirements, some are difficult to implement
54	99 seconds	WeChat	N/A	(Jiangsu-Nanjing)	2	1	1	1	2	2	3	2	2	2	4	4	4	4	4	4	4	3	4	4	4	3	so-so
55	119 seconds	WeChat	N/A	(Shandong-Qingdao)	1	4	1	1	2	1	2	3	3	3	3	3	3	3	3	3	3	3	4	4	4	3	so-so
56	63 seconds	WeChat	N/A	(Shaanxi-Xi'an)	2	2	1	2	2	2	2	2	2	2	2	2	2	2	2	2	2	2	2	2	2	2	not bad
57	242 seconds	WeChat	N/A	(Zhejiang-Wenzhou)	1	3	2	1	2	2	2	3	1	2	2	2	2	2	1	1	1	1	1	1	2	1	Keep pace with the times, combine Chinese and western, integrate ancient and modern
58	158 seconds	WeChat	N/A	(Beijing-Beijing)	1	2	1	4	2	2	2	2	3	2	2	2	3	3	4	1	1	2	1	1	1	1	good
59	111 seconds	WeChat	N/A	(Zhejiang-Unknown)	1	2	1	2	2	2	2	3	3	1	2	2	2	2	1	1	1	1	1	1	1	1	very good
60	89 seconds	WeChat	N/A	(Zhejiang-Wenzhou)	1	3	2	1	2	3	4	4	4	4	4	4	4	4	4	4	4	3	4	4	4	4	short in understanding
61	429 seconds	WeChat	N/A	(Shanghai-Shanghai)	1	4	1	1	2	1	2	2	2	1	3	3	2	2	1	2	2	2	3	2	2	2	It needs to be further improved to facilitate the improvement of the efficiency of "self-regulated learning" and the limited play of the "value-added function of evaluation".
62	114 seconds	WeChat	N/A	(Zhejiang-Wenzhou)	2	2	2	1	2	2	2	2	3	2	2	2	2	3	2	2	2	3	3	3	3	3	nothing
63	92 seconds	WeChat	N/A	(Zhejiang-Wenzhou)	1	2	1	1	2	3	2	2	2	2	2	2	2	2	2	2	3	3	2	4	2	2	nothing
64	110 seconds	WeChat	N/A	(Zhejiang-Wenzhou)	2	3	3	2	2	2	2	2	2	2	2	2	4	1	2	1	2	2	3	3	3	2	Basically meet learning needs
65	73 seconds	WeChat	N/A	(Zhejiang-Wenzhou)	2	4	2	1	2	2	2	2	2	2	3	3	2	3	3	3	3	3	2	2	2	3	feasible
66	120 seconds	WeChat	N/A	(Hubei-Ezhou)	2	3	2	2	2	1	2	2	2	2	3	2	3	3	3	4	4	3	3	3	4	3	so-so
67	225 seconds	WeChat	N/A	(Hainan-Haikou)	2	2	2	3	2	2	3	4	4	2	4	4	4	4	2	4	4	3	3	3	2	4	At present, it is still on the surface
68	91 seconds	WeChat	N/A	(Heilongjiang-Harbin)	1	2	2	1	2	1	3	4	4	4	4	4	4	4	4	4	4	4	4	4	4	4	nothing
69	242 seconds	WeChat	N/A	(Shaanxi-Xi'an)	2	2	2	3	2	3	2	3	3	3	3	3	3	3	2	2	2	2	3	4	2	4	There is no systematic planning, but it is adopted under the pressure of teaching.
70	124 seconds	WeChat	N/A	(Beijing-Beijing)	2	3	2	4	2	2	2	3	4	2	3	4	3	4	4	4	4	4	4	4	4	4	The college's actions are mainly political
71	135 seconds	WeChat	N/A	(Tianjin-Tianjin)	2	2	2	4	2	4	4	4	4	4	4	4	4	4	4	4	4	4	4	4	4	4	Not enough understanding of the research object itself..
72	57 seconds	WeChat	N/A	(Liaoning-Shenyang)	2	3	2	4	2	1	3	2	1	2	2	1	2	2	2	2	2	2	2	3	2	2	nothing
73	164 seconds	WeChat	N/A	(Zhejiang-Wenzhou)	1	3	3	1	2	2	2	4	4	4	4	4	4	2	4	2	2	3	4	4	4	2	Fairly good. There is a lot of room for improvement.
74	193 seconds	WeChat	N/A	(Hunan-Zhuzhou)	1	3	2	2	2	2	2	2	2	2	2	2	2	2	2	2	2	2	3	3	3	2	Effectiveness and humanization need to be strengthened!
75	584 seconds	WeChat	N/A	(Zhejiang-Wenzhou)	2	4	2	1	2	2	2	2	3	2	2	2	2	1	1	2	4	2	3	1	3	4	Personal learning environment in Colleges and universities is very important for curriculum teaching and students' personalized learning, but schools lack guidance and guarantee policies for the use of personal learning environment.
76	192 seconds	WeChat	N/A	(Beijing-Beijing)	2	4	2	4	2	3	4	4	4	4	4	4	4	4	4	4	4	4	3	3	3	4	Efforts are still needed.
77	214 seconds	WeChat	N/A	(Shandong-Rizhao)	2	2	1	1	2	3	4	4	4	3	2	3	4	2	1	1	1	2	2	3	3	3	nothing
78	97 seconds	WeChat	N/A	(Zhejiang-Wenzhou)	1	3	2	1	2	2	2	1	2	1	2	1	2	1	1	1	2	2	2	2	2	2	satisfied
79	185 seconds	WeChat	N/A	(Zhejiang-Wenzhou)	2	2	2	2	2	2	2	2	2	1	1	1	1	1	1	1	1	1	1	1	1	1	good
80	437 seconds	WeChat	N/A	(Shaanxi-Yulin)	1	3	2	1	2	3	4	4	4	4	4	4	4	4	4	4	4	4	4	4	4	4	short in understanding
81	791 seconds	WeChat	N/A	(Zhejiang-Wenzhou)	2	3	1	1	2	3	3	3	3	3	4	4	4	4	4	4	3	3	4	4	4	4	Need a top-down rule making
82	157 seconds	WeChat	N/A	(Zhejiang-Wenzhou)	2	2	2	1	2	2	3	4	4	4	4	4	4	4	4	4	4	4	4	4	4	4	Relevant evaluation has not been carried out yet
83	79 seconds	WeChat	N/A	(Zhejiang-Wenzhou)	2	2	2	1	2	1	2	2	3	4	4	3	3	4	4	4	3	3	2	2	2	3	nothing
84	178 seconds	WeChat	N/A	(Shanghai-Shanghai)	2	3	2	1	2	2	2	3	3	3	3	3	3	3	3	3	3	3	4	4	4	3	Still in the development stage
85	271 seconds	WeChat	N/A	(Shanxi-Changzhi)	2	4	2	4	2	2	4	2	2	2	2	2	3	2	2	2	2	3	4	4	3	2	Educational administration is to serve teaching. We should fully listen to and understand the needs of grassroots teaching and be a good waiter.
86	173 seconds	WeChat	N/A	(Heilongjiang-Harbin)	1	1	2	1	2	1	3	4	4	3	4	4	4	4	4	4	4	4	4	4	4	4	so-so
87	88 seconds	WeChat	N/A	(Zhejiang-Wenzhou)	2	3	2	1	2	3	1	3	2	3	3	2	2	2	3	3	3	4	3	3	3	2	well
88	132 seconds	WeChat	N/A	(Hunan-Hengyang)	2	2	2	1	2	2	1	1	1	1	1	1	1	1	1	1	1	1	1	2	2	1	nothing
89	131 seconds	WeChat	N/A	(Zhejiang-Wenzhou)	2	2	1	1	2	4	1	1	1	1	1	1	1	1	1	1	1	1	2	2	1	1	short in understanding
90	167 seconds	WeChat	N/A	(Zhejiang-Unknown)	2	3	3	1	2	4	4	4	4	3	4	4	4	4	4	4	4	4	4	4	4	4	short in understanding
91	123 seconds	WeChat	N/A	(Zhejiang-Wenzhou)	1	2	1	1	2	3	3	3	3	3	2	3	3	3	2	2	3	3	3	2	2	3	Not enough
92	93 seconds	WeChat	N/A	(Hainan-Haikou)	1	2	1	1	2	3	3	3	3	3	3	3	3	3	3	3	3	3	3	4	3	3	It is necessary to provide technical and financial support.
93	164 seconds	WeChat	N/A	(Jiangsu-Taizhou)	2	2	1	1	2	3	4	4	4	4	4	4	4	4	4	4	4	2	2	3	1	4	short in understanding
94	280 seconds	WeChat	N/A	(Zhejiang-Taizhou)	2	4	3	1	2	3	2	4	3	2	2	2	3	2	2	2	2	1	3	3	1	1	need improvement
95	41 seconds	WeChat	N/A	(Zhejiang-Wenzhou)	1	1	1	4	1	4	1	2	4	3	3	2	4	4	1	3	2	1	2	1	2	4	nothing
96	359 seconds	WeChat	N/A	(Zhejiang-Wenzhou)	2	2	2	1	2	2	4	4	4	2	3	3	3	3	4	4	4	3	4	4	3	4	The current situation of university teachers' and students' learning environment, as well as the supervision channels for teachers' teaching quality and students' learning quality in the process of educational administration management are not diversified, and the whole needs to be improved.
97	164 seconds	WeChat	N/A	(Zhejiang-Wenzhou)	2	2	2	1	2	3	3	2	4	3	3	4	4	4	3	4	4	3	4	4	4	4	nothing
98	344 seconds	WeChat	N/A	(Zhejiang-Wenzhou)	1	3	2	2	2	2	4	2	4	4	4	4	3	4	2	4	4	4	4	2	3	4	so-so
99	74 seconds	WeChat	N/A	(Zhejiang-Wenzhou)	2	3	2	1	2	4	3	4	4	4	4	4	4	4	3	4	3	3	3	4	4	4	short in understanding
100	349 seconds	WeChat	N/A	(Zhejiang-Wenzhou)	2	3	2	1	2	2	3	4	4	4	4	4	4	4	4	4	4	4	4	4	4	4	need improvement
101	68 seconds	WeChat	N/A	(Hunan-Changsha)	1	2	2	2	2	2	2	3	3	3	3	3	3	3	3	3	3	3	3	3	3	3	good
102	180 seconds	WeChat	N/A	(Macau-Macau Peninsula)	1	2	1	2	2	1	1	1	1	1	2	1	2	1	1	1	1	1	1	1	1	1	For the current student education, colleges and universities may not be able to keep pace with the times. At the same time, they are not in place to focus more and more on personalized education services
103	44 seconds	WeChat	N/A	(Guangdong-Zhuhai)	2	3	1	2	2	2	1	1	2	2	2	2	2	3	3	4	4	4	2	1	2	2	nothing
104	94 seconds	WeChat	N/A	(Jilin-Baicheng)	2	3	2	2	2	1	2	2	2	2	2	2	2	2	2	2	2	2	2	2	2	2	need improvement
105	84 seconds	WeChat	N/A	(Guangdong-Shenzhen)	2	2	1	2	2	2	2	2	2	2	1	2	2	2	1	2	2	2	2	2	2	2	need improvement
106	139 seconds	WeChat	N/A	(Guangdong-Foshan)	2	3	2	2	2	1	2	1	1	1	1	1	1	1	1	1	1	1	1	1	1	1	the app is good
107	75 seconds	WeChat	N/A	(Guangdong-Guangzhou)	1	2	2	2	2	3	3	4	4	4	4	4	4	2	3	2	2	3	4	4	4	4	nothing
108	80 seconds	WeChat	N/A	(Guangdong-Guangzhou)	1	2	1	2	2	3	2	3	3	3	2	2	2	2	2	2	3	3	3	3	2	3	short in understanding
109	52 seconds	WeChat	N/A	(Hubei-Xiaogan)	2	1	1	3	1	3	2	1	2	2	4	3	4	3	4	4	3	4	4	4	2	2	Long way to go
110	174 seconds	WeChat	N/A	(Guangdong-Zhuhai)	2	3	2	2	2	3	3	3	3	3	3	3	3	2	1	2	2	3	4	4	2	3	nothing
111	133 seconds	WeChat	N/A	(Hubei-Wuhan)	2	2	2	2	2	2	2	2	1	2	2	1	2	1	1	2	2	2	2	2	1	2	nothing
112	297 seconds	WeChat	N/A	(Macau-Unknown)	2	3	1	2	1	2	2	2	2	2	2	3	3	3	3	2	2	2	2	2	2	2	There is a concept, but there is no final conclusion on the implementation plan and effectiveness.
113	210 seconds	WeChat	N/A	(Guangdong-Shenzhen)	1	3	2	2	2	2	2	2	2	1	2	2	1	2	1	1	2	1	3	3	3	2	The personal learning environment in Colleges and universities, the communication between the academic affairs office and students and teachers is insufficient, and the system is poor. This foreign network resource is less unified and consistent.
114	170 seconds	WeChat	N/A	(Shandong-Jinan)	1	3	2	4	1	2	2	2	2	2	2	2	2	2	3	2	2	2	2	2	3	2	Basically satisfied
115	165 seconds	WeChat	N/A	(Jiangsu-Nanjing)	1	2	2	1	1	2	2	2	2	2	2	2	2	2	2	2	2	2	3	2	2	2	nothing
116	103 seconds	WeChat	N/A	(Guangdong-Zhanjiang)	2	3	1	2	2	1	2	2	2	2	2	2	2	2	3	4	4	4	4	4	4	4	nothing
117	368 seconds	WeChat	N/A	(Guangdong-Dongguan)	2	1	1	2	2	2	2	2	2	1	3	1	1	1	1	2	3	2	2	3	3	3	Basically satisfied
118	266 seconds	WeChat	N/A	(Zhejiang-Hangzhou)	2	2	1	1	3	2	2	2	2	3	3	3	4	3	2	2	3	3	3	3	3	2	Systematic supervision but lack of basic support
119	185 seconds	WeChat	N/A	(Beijing-Beijing)	2	3	1	4	2	3	2	2	2	2	2	2	2	2	2	2	2	2	2	2	2	2	nothing
120	3533 seconds	WeChat	N/A	(Hunan-Huaihua)	2	2	2	2	2	3	2	2	3	3	3	3	3	2	2	2	2	2	2	2	2	2	There is a certain learning environment, but it needs to be further improved.
121	274 seconds	WeChat	N/A	(Foreign-United States)	1	2	1	2	2	2	2	4	1	2	2	2	1	1	1	1	1	2	1	1	1	1	nothing
122	105 seconds	WeChat	N/A	(Guangdong-Zhuhai)	2	3	2	4	2	1	1	2	2	2	2	2	2	2	2	2	2	2	2	2	2	2	I hope to assist or serve teachers, rather than the feeling of management and command.
123	90 seconds	WeChat	N/A	(Guangdong-Unknown)	2	3	2	2	2	2	1	1	1	1	1	1	1	1	1	1	1	1	1	1	1	1	Basically satisfied
124	84 seconds	WeChat	N/A	(Guangdong-Zhuhai)	1	4	2	2	2	1	4	4	4	4	4	4	4	4	4	4	4	4	4	4	4	4	good
125	266 seconds	WeChat	N/A	(Macau-Macau Peninsula)	2	2	2	2	2	3	3	3	3	2	2	3	2	1	2	3	2	2	1	1	2	2	nothing
126	100 seconds	WeChat	N/A	(Guangdong-Zhuhai)	2	4	2	2	2	3	3	4	4	4	4	4	4	4	4	4	4	4	4	4	4	4	short in understanding
127	75 seconds	WeChat	N/A	(Anhui-Lu'an)	1	3	1	2	1	2	2	2	3	4	3	2	3	4	3	2	2	2	2	1	3	3	We should carry out more popularization activities and establish a learning organization
128	164 seconds	WeChat	N/A	(Guangdong-Zhuhai)	2	3	2	2	2	2	2	2	1	1	1	1	1	1	1	1	1	2	1	1	2	1	Basically satisfied
129	49 seconds	WeChat	N/A	(Liaoning-Shenyang)	2	2	1	4	2	2	2	2	2	2	2	2	2	2	4	2	2	2	3	3	2	2	nothing
130	167 seconds	WeChat	N/A	(Guizhou-Guiyang)	1	3	2	2	2	2	1	2	3	1	2	2	2	2	2	2	2	2	3	3	1	2	Still need to build vigorously!
131	185 seconds	WeChat	N/A	(Guangdong-Zhuhai)	2	2	2	2	2	3	2	2	3	3	3	2	2	3	1	2	1	1	2	2	2	2	It is still exploring, and the indicators have not been unified
132	70 seconds	WeChat	N/A	(Anhui-Huangshan)	1	2	1	1	2	2	4	3	3	4	4	4	3	3	3	3	3	3	3	4	4	4	so-so
133	603 seconds	WeChat	N/A	(Guizhou-Guiyang)	2	4	2	2	2	3	4	4	3	4	4	4	4	3	3	4	4	2	2	2	2	3	The current situation of personal learning is not satisfactory, and it is improving and developing.
134	183 seconds	WeChat	N/A	(Guangdong-Zhuhai)	1	4	2	2	2	2	2	2	4	4	4	4	4	4	4	4	4	4	4	4	4	4	short in understanding
135	229 seconds	WeChat	N/A	(Guangdong-Zhuhai)	2	2	1	2	2	3	2	2	2	2	2	2	2	2	2	2	2	2	3	3	2	2	nothing
136	88 seconds	WeChat	N/A	(Hunan-Changsha)	2	3	2	2	2	2	2	2	1	1	1	1	1	1	1	1	1	1	3	3	3	2	nothing
137	180 seconds	WeChat	N/A	(Guangdong-Zhuhai)	2	3	2	2	2	3	3	4	4	4	4	4	4	3	4	4	4	4	4	4	4	4	short in understanding
138	220 seconds	WeChat	N/A	(Guangdong-Zhuhai)	2	3	2	2	2	3	3	2	2	2	3	2	3	4	2	2	4	3	4	4	4	2	Further training is needed
139	252 seconds	WeChat	N/A	(Jiangxi-Ganzhou)	2	2	2	2	2	2	1	2	2	2	2	2	2	2	2	2	2	2	3	2	2	2	With online teaching and personal learning environment platform construction. Two types of platforms have been identified, which should include more platform construction with strong operability and greater flexibility.
140	61 seconds	WeChat	N/A	(Guangdong-Foshan)	2	3	2	2	2	2	1	1	1	1	1	1	1	1	1	1	1	1	1	1	1	1	good
141	184 seconds	WeChat	N/A	(Guangdong-Guangzhou)	2	2	1	2	2	2	3	4	3	3	3	3	3	2	2	2	3	2	3	3	3	3	good
142	218 seconds	WeChat	N/A	(Guangdong-Foshan)	2	1	2	2	2	2	3	4	4	2	2	2	3	2	2	3	4	4	4	4	4	4	Many educational administration policies are too rigid and inflexible, which affects teachers' teaching efficiency.
143	134 seconds	WeChat	N/A	(Zhejiang-Hangzhou)	2	3	1	1	2	1	2	2	2	2	2	2	2	1	1	3	3	3	3	3	3	3	need improvement
144	153 seconds	WeChat	N/A	(Guangdong-Shenzhen)	2	2	1	2	2	2	1	2	3	1	3	3	1	3	3	1	2	1	3	3	3	2	nothing
145	124 seconds	WeChat	N/A	(Sichuan-Chengdu)	2	2	2	3	2	2	2	3	3	3	3	3	4	4	4	4	4	3	4	4	4	4	need improvement
146	218 seconds	WeChat	N/A	(Sichuan-Chengdu)	2	2	2	2	2	2	2	2	2	3	3	3	4	4	2	4	4	3	4	4	4	3	need improvement
147	128 seconds	WeChat	N/A	(Beijing-Beijing)	1	3	1	4	2	2	2	2	2	3	2	2	2	2	3	2	3	3	3	3	3	3	Academic Affairs Office should play a leading role in the construction of personal learning platform.
148	81 seconds	WeChat	N/A	(Guangdong-Guangzhou)	2	3	1	2	2	1	2	2	1	1	1	1	1	1	1	1	1	1	1	1	1	1	Popularity and practicality should be further strengthened
149	45 seconds	WeChat	N/A	(Henan-Anyang)	1	1	2	4	1	2	2	2	2	2	2	2	2	2	2	2	2	2	2	2	2	2	Implement personalized teaching
150	2867 seconds	WeChat	N/A	(Hebei-Baoding)	2	3	1	1	2	3	2	1	2	2	2	3	3	2	4	4	4	4	4	4	4	4	Your questionnaire questions are not systematic yet. Many of them are not well understood, which may affect the reliability and validity
151	93 seconds	WeChat	N/A	(Zhejiang-Hangzhou)	2	2	2	1	1	3	2	2	2	3	3	4	4	4	3	3	3	3	3	3	3	3	short in understanding
152	140 seconds	WeChat	N/A	(Hunan-Changsha)	2	2	1	2	2	2	3	3	3	3	3	3	3	3	3	3	3	3	4	4	4	3	need improvement
153	103 seconds	WeChat	N/A	(Beijing-Beijing)	1	2	1	4	2	3	3	4	4	4	4	4	4	4	4	4	4	4	4	4	4	4	I don't know much about it. I hope it can be promoted
154	323 seconds	WeChat	N/A	(Zhejiang-Unknown)	2	3	1	2	2	1	1	2	2	2	3	2	2	2	3	2	3	2	1	3	2	2	so-so
155	68 seconds	WeChat	N/A	(Fujian-Zhangzhou)	1	2	1	2	2	3	3	2	3	2	3	3	3	2	3	3	4	4	2	3	4	3	nothing
156	245 seconds	WeChat	N/A	(Zhejiang-Wenzhou)	2	2	2	1	1	2	2	3	3	3	3	3	3	3	3	3	3	3	4	4	4	4	need improvement
157	148 seconds	WeChat	N/A	(Hunan-Hengyang)	2	3	1	2	2	3	2	2	1	1	1	1	1	1	1	1	1	1	2	1	1	1	I hope the school can provide teachers with a more personalized learning platform.
158	1203 seconds	WeChat	N/A	(Sichuan-Mianyang)	1	4	1	3	2	1	3	4	4	4	4	4	4	4	4	4	4	4	4	4	4	4	quiet unsatisfied
159	38 seconds	Mobile Submission	Direct access	(Hunan-Yueyang)	1	1	2	2	2	1	2	2	3	2	2	2	2	1	2	1	2	2	2	2	2	2	very good
160	103 seconds	WeChat	N/A	(Jiangsu-Nanjing)	2	2	2	1	2	2	2	3	3	3	3	3	3	3	3	3	3	2	3	3	3	3	Construction needs to be accelerated
161	101 seconds	WeChat	N/A	(Henan-Zhengzhou)	2	2	2	4	2	2	2	2	3	3	3	3	3	3	3	3	3	3	3	3	3	3	Educational administration should serve individual learning in colleges and universities
162	296 seconds	WeChat	N/A	(Beijing-Beijing)	2	3	2	4	2	3	3	4	4	4	4	4	4	4	4	4	4	4	4	4	4	4	short in understanding
163	66 seconds	WeChat	N/A	(Shandong-Weihai)	2	2	2	1	2	2	2	3	2	2	3	3	3	3	3	3	3	3	4	2	2	3	nothing
164	102 seconds	WeChat	N/A	(Zhejiang-Wenzhou)	2	3	2	1	2	3	3	3	3	3	3	3	3	3	3	3	3	3	3	4	4	4	short in understanding
165	265 seconds	WeChat	N/A	(Zhejiang-Jinhua)	1	2	2	1	1	2	2	4	3	3	4	3	4	4	4	4	4	3	4	4	4	3	College personal learning environment plays an important role in personal career development and lifelong learning.
166	142 seconds	WeChat	N/A	(Zhejiang-Wenzhou)	2	2	2	2	2	3	2	3	2	1	3	1	3	3	1	1	3	2	4	3	1	3	need improvement
167	130 seconds	WeChat	N/A	(Jiangxi-Nanchang)	1	2	1	2	2	2	3	4	4	4	4	4	4	4	4	4	4	4	4	4	4	4	The school did not create a relevant environment
168	142 seconds	WeChat	N/A	(Guangdong-Guangzhou)	1	1	2	2	2	2	1	1	1	2	1	1	1	2	1	1	1	2	3	3	3	3	good
169	125 seconds	WeChat	N/A	(Guangdong-Guangzhou)	1	1	2	2	2	2	2	4	4	3	3	3	3	3	3	4	4	4	4	4	4	4	nothing
170	249 seconds	WeChat	N/A	(Zhejiang-Wenzhou)	2	4	3	1	2	2	2	2	2	2	2	2	2	2	2	2	2	2	3	3	2	2	so-so
171	262 seconds	WeChat	N/A	(Guangdong-Guangzhou)	2	2	2	2	2	2	2	1	1	1	1	1	2	1	1	1	1	1	3	2	3	1	good
172	105 seconds	WeChat	N/A	(Guangdong-Dongguan)	2	2	2	2	1	1	1	3	3	3	3	3	3	3	3	4	4	4	4	4	4	4	nothing
173	247 seconds	WeChat	N/A	(Guangdong-Guangzhou)	1	4	3	2	2	3	3	4	4	3	4	4	4	4	4	4	4	4	4	4	4	4	unfamiliar
174	210 seconds	WeChat	N/A	(Hubei-Wuhan)	1	3	1	2	2	2	2	2	2	2	2	2	2	2	2	2	2	2	3	3	3	2	The academic affairs office is more arbitrary and rarely listens to or adopts the opinions of front-line teachers.
175	183 seconds	WeChat	N/A	(Zhejiang-Hangzhou)	2	4	2	1	2	3	2	3	2	3	3	3	3	2	2	2	2	3	3	3	3	2	lack of standards
176	137 seconds	WeChat	N/A	(Zhejiang-Wenzhou)	2	3	2	1	2	2	3	3	3	3	4	4	4	3	3	4	3	3	4	4	4	4	need improvement
177	252 seconds	WeChat	N/A	(Guangdong-Guangzhou)	2	2	2	2	2	2	2	1	4	1	4	4	3	4	4	4	4	4	1	2	2	4	nothing
178	241 seconds	WeChat	N/A	(Anhui-Hefei)	2	4	2	1	2	2	2	2	3	2	2	2	2	2	3	2	2	2	2	4	2	2	There is still a gap between theoretical cognition and practical application.
179	226 seconds	WeChat	N/A	(Zhejiang-Wenzhou)	2	3	3	2	2	2	4	3	3	3	3	3	3	3	1	2	3	4	4	4	4	3	nothing
180	192 seconds	WeChat	N/A	(Anhui-Hefei)	1	4	2	1	2	2	2	2	2	2	2	2	2	2	2	2	2	2	3	3	3	2	need improvement
181	207 seconds	WeChat	N/A	(Shanghai-Shanghai)	2	1	2	2	2	3	2	1	1	1	1	1	1	1	1	1	1	1	1	1	2	1	nothing
182	80 seconds	WeChat	N/A	(Guangdong-Guangzhou)	2	2	2	2	2	3	4	4	4	4	4	4	4	4	4	4	4	1	4	4	2	1	short in understanding
183	156 seconds	WeChat	N/A	(Guangdong-Guangzhou)	2	1	2	2	2	2	2	2	3	3	2	3	2	2	2	3	3	3	3	3	2	3	The school still lacks teaching resources and pays insufficient attention to some disciplines, resulting in the lack of resource investment in some disciplines.
184	128 seconds	WeChat	N/A	(Guangdong-Guangzhou)	2	1	2	2	2	2	2	2	1	1	1	1	2	2	2	2	2	2	2	2	2	2	good
175	196 seconds	WeChat	N/A	(Macau-Unknown)	1	3	1	2	2	3	3	4	4	4	4	4	4	4	4	4	4	3	4	4	4	4	need improvement
186	89 seconds	WeChat	N/A	(Guangdong-Shenzhen)	1	2	1	2	2	1	1	3	4	4	4	4	4	2	3	4	4	4	4	4	4	4	so-so
187	90 seconds	WeChat	N/A	(Shandong-Jinan)	2	2	1	4	2	2	4	4	4	4	4	4	4	4	4	4	4	3	2	2	2	4	nothing
188	119 seconds	WeChat	N/A	(Hebei-Qinhuangdao)	2	3	1	4	2	2	2	2	2	2	3	3	3	3	3	4	3	2	3	3	3	3	nothing
189	147 seconds	WeChat	N/A	(Guangdong-Zhuhai)	2	2	2	2	2	4	4	4	4	4	4	4	4	4	4	4	4	1	1	1	1	4	nothing
190	52 seconds	WeChat	N/A	(Macau-Unknown)	2	1	1	2	2	3	1	3	3	3	3	4	4	4	2	2	2	2	1	1	1	2	need improvement
191	78 seconds	WeChat	N/A	(Zhejiang-Lishui)	1	3	1	2	2	2	1	1	1	1	1	1	1	1	2	1	1	1	1	1	1	1	nothing
192	71 seconds	WeChat	N/A	(Macau-Unknown)	1	3	1	4	2	1	1	1	2	1	1	1	2	2	1	2	1	2	1	1	1	1	good
193	301 seconds	WeChat	N/A	(Macau-Unknown)	1	1	2	3	1	3	3	3	3	3	4	3	3	3	3	3	3	3	3	4	4	3	I'm not a teaching staff, maybe I'm not familiar with it. But I feel that the school has not invested a lot of resources in this regard.
194	137 seconds	WeChat	N/A	(Zhejiang-Wenzhou)	1	4	2	1	2	1	2	4	2	4	4	3	3	3	4	4	3	2	1	1	4	4	nothing
195	97 seconds	WeChat	N/A	(Guangdong-Guangzhou)	2	2	2	2	1	2	2	2	2	2	2	2	1	1	1	1	1	2	2	2	3	2	Basically satisfied
196	124 seconds	WeChat	N/A	(Macau-Unknown)	2	4	2	2	2	1	1	1	1	1	1	2	2	1	1	1	1	1	1	1	1	1	Basically satisfied
197	214 seconds	WeChat	N/A	(Guangdong-Zhuhai)	2	2	1	2	2	3	4	4	4	1	4	4	1	1	2	3	3	3	4	4	3	4	need improvement
